# Supplementary material for: Pharmacological targeting of C3aR modulates mesangial matrix deposition in db/db mice
Source: PeerJ. 2026 Apr 28;14:e21248. doi: 10.7717/peerj.21248 (PMC13134546; doi:10.7717/peerj.21248)
Supplement: Supplemental Information 1 [file peerj-14-21248-s001.xlsx]

## Sheet: C3-tubulin
n	WT+vehicle	db/db+vehicle	db/db+C3aRA
1	0.268157	1.14265	0.115188
2	0.228749	1.74185	0.142479
3	0.00826426	1.37094	0.359502
4	0.08426	0.571935	0.387373
5	0.0665422	1.06634	0.681076
6	0.105167	0.836776	0.52322

## Sheet: C3aR-actin
n	WT+vehicle	db/db+vehicle	db/db+C3aRA
1	0.34755	1.05363	0.583843
2	0.67897	1.00216	0.541666
3	0.662761	1.36122	0.446144
4	0.639445	1.19065	0.918658
5	0.60592	1.09821	0.912874
6	0.72715	0.910536	0.631865
7	0.395547	1.22403	0.776114
8	0.76855	1.14662	0.894172
