# Supplementary material for: Pharmacological targeting of C3aR modulates mesangial matrix deposition in db/db mice
Source: PeerJ. 2026 Apr 28;14:e21248. doi: 10.7717/peerj.21248 (PMC13134546; doi:10.7717/peerj.21248)
Supplement: Supplemental Information 2 [file peerj-14-21248-s002.xlsx]

## Sheet: weight increase
week	WT+vehicle												db/db+vehicle										db/db+C3aRA
0	24.2	24.3	24.2	23.9	22.6	24.7	24.6	26.1	25.5	25.2			41.8	41.4	38.4	42.1	42.5	43.6	40.6	41.2			38.4	39.6	40.5	41.2	41.7	42	42.4	43
2	27.2	25.8	27	26.5	26.1	25.4	26.9	28.5	27.3	26.3			45.3	42.4	46	48.4	48.2	49.8	44.1	44.3			44.6	42.2	40.2	42.8	41	42.5	41.4	38.2
4	27.2	27.2	27.8	27.5	27.9	27.1	25.4	26.7	28.8	27.8			50.4	48.1	45.2	52.3	50.7	51.5	44.2	44.9			46	46	43.8	45.7	40.5	43	43.8	34.8
6	29.7	29.4	29.4	28.9	27.3	29.4	28.6	28.7	28.7	29.5			51	45.2	51	55.1	56.7	55.8	47.2	48.8			48.6	49.2	46	47	42.6	43.5	48.6	33.4
8	28.4	30.2	29.3	28.4	28.5	28.9	30.4	29.8	30.3	29.4			50.5	49.6	56.5	54.4	56.3	42.3	50.3	48.4			51.9	47.7	42.8	45.6	42	37.9	49	35.4

## Sheet: Kidney weight
Kidney weight/Body weight(g/g)	WT+vehicle	db/db+vehicle	db/db+C3aRA
1	0.0162553	0.00936364	0.0107005
2	0.0157708	0.0110586	0.00966667
3	0.0163462	0.00777551	0.0108788
4	0.0178	0.00731373	0.00863636
5	0.01448	0.00762745	0.00926667
6	0.0171538	0.0100652	0.00907173
7	0.0136604		0.00919422
8	0.0138545		0.00955882

## Sheet: Blood glucose
Blood glucose（mmol/L）	WT+vehicle	db/db+vehicle	db/db+C3aRA
1	7.2	39.82	28.32
2	7.56	35.23	26.45
3	7.17	39.67	27.78
4	3.99	20.47	29.54
5	4.15		31.77
6	3.11	29.78	25.66
7	5.39	12.75	27.2
8	4.93		25.74

## Sheet: Plasma cholesterol
Plasma cholesterol (mg/dl)	WT+vehicle	db/db+vehicle	db/db+C3aRA
1	2.41	2.45	3.79
2	2.7	4.06	2.67
3	2.2	2.97	3.33
4	2.21	2.06	3.09
5	2.83	4.12	3.78
6	2.79	4.64	3.6
7	2.53	3.75	3.11
8	2.17		4.18

## Sheet: Plasma triglycerides
Plasma triglycerides (mg/dl)	WT+vehicle	db/db+vehicle	db/db+C3aRA
1	0.58	1.41	1.01
2	0.76	1.09	1.11
3	0.64	1.37	1.13
4	0.58	1.42	1.24
5	0.44	2.31	1.25
6	0.6	1.59	0.92
7	0.87	0.96	1.28
8	0.92		1.35

## Sheet: BUN
UN(mmol/l)	WT+vehicle	db/db+vehicle	db/db+C3aRA
1	12.16	7.86	10.62
2	8.85	12.81	8.16
3	8.56	6.97	5.69
4	9.22	7.26	6.9
5	10.73	72.24	7.16
6	9.38	7.73	8.48
7	9.22	6.28	8.9
8	8.28		7.35

## Sheet: Cr
ecre（μmmol/l)	WT+vehicle	db/db+vehicle	db/db+C3aRA
1	13.7	11.9	7.8
2	12.8	14.9	8.5
3	9.6	7	6.8
4	10.9	15.4	9.4
5	13.5	56.8	9.2
6	10.9	8.4	9.2
7	11.1	9.4	8.1
8	10.2		7.6

## Sheet: Glomerular area
Glomerular area ( um2 )	WT+vehicle	db/db+vehicle	db/db+C3aRA
1	3292.01	8227.29	4810.05
2	2972.82	8117.8	3748.06
3	2609.51	7492.07	5001.18
4	3122.71	8332.43	4872.54
5	2958.44	8511.88	4961.95
6	3034.82	8130.22	5202.27
7	2524.05	9080.78	4301.27
8	2656.8	8472.07	5648.06
