# Supplementary material for: Pharmacological targeting of C3aR modulates mesangial matrix deposition in db/db mice
Source: PeerJ. 2026 Apr 28;14:e21248. doi: 10.7717/peerj.21248 (PMC13134546; doi:10.7717/peerj.21248)
Supplement: Supplemental Information 3 [file peerj-14-21248-s003.xlsx]

## Sheet: Glomerular area 
Glomerular area ( um2 )	WT+vehicle	db/db+vehicle	db/db+C3aRA
1	3292.01	8227.29	4810.05
2	2972.82	8117.8	3748.06
3	2609.51	7492.07	5001.18
4	3122.71	8332.43	4872.54
5	2958.44	8511.88	4961.95
6	3034.82	8130.21	5202.27
7	2524.05	9080.78	4301.26
8	2656.8	8472.07	5648.06

## Sheet: % glomerular area stained
% glomerular area stained	WT+vehicle	db/db+vehicle	db/db+C3aRA
1	13.574	40.951	30.874
2	6.68	35.478	28.396
3	14.122	35.539	24.788
4	7.886	39.884	19.574
5	12.587	43.463	22.674
6	9.563	39.236	18.449
7	10.144	38.012	21.563
8	12.684	40.683	24.408
