# Supplementary material for: Pharmacological targeting of C3aR modulates mesangial matrix deposition in db/db mice
Source: PeerJ. 2026 Apr 28;14:e21248. doi: 10.7717/peerj.21248 (PMC13134546; doi:10.7717/peerj.21248)
Supplement: Supplemental Information 4 [file peerj-14-21248-s004.xlsx]

## Sheet: FN in glomeruli
WT+vehicle	db/db+vehicle	db/db+C3aRA
1.5	19.301	7.186
3.558	18.201	5.598
4.626	16.532	14.32
5.933	20.597	10.872
9.541	20.6	15.55
10.2	21.115	11.328

## Sheet: OPN in glomeruli
WT+vehicle	db/db+vehicle	db/db+C3aRA
1.66	8.327	2.987
1.315	6.544	2.167
2.237	7.137	5.675
3.46	9.115	4.343
0.997	9.185	3.602
1.998	9.672	6.795

## Sheet: a-SMA in glomeruli
WT+vehicle	db/db+vehicle	db/db+C3aRA
0.869	11.919	6.826
0.633	13.07	7.878
0.974	13.546	8.692
1.036	13.69	3.515
1.252	12.52	5.637
1.236	14.042	9.055

## Sheet: FN-actin
n	WT+vehicle	db/db+vehicle	db/db+C3aRA
1	0.408604	1.0047	0.759941
2	0.641432	1.61529	0.920684
3	0.34738	2.575	0.910401
4	0.879687	1.70746	0.534057
5	0.969034	1.38031	0.934133
6	0.95204	1.48551	0.946812

## Sheet: OPN-GAPDH
n	WT+vehicle	db/db+vehicle	db/db+C3aRA
1	0.363942	1.49302	0.841761
2	0.670657	1.18622	0.656605
3	0.265419	1.0428	0.592896
4	0.349404	1.52204	0.355133
5	0.531284	1.10522	0.39969
6	0.706513	0.59324	0.622382
