# Supplementary material for: Pharmacological targeting of C3aR modulates mesangial matrix deposition in db/db mice
Source: PeerJ. 2026 Apr 28;14:e21248. doi: 10.7717/peerj.21248 (PMC13134546; doi:10.7717/peerj.21248)
Supplement: Supplemental Information 5 [file peerj-14-21248-s005.xlsx]

## Sheet: NFATc1-tubulin
n	WT+vehicle	db/db+vehicle	db/db+C3aRA
1	0.738773	1.18124	0.546964
2	0.644434	0.934487	0.527162
3	0.493257	0.955383	0.421117
4	0.449767	1.03506	0.186857
5	0.212958	1.01781	0.499579
6	0.354174	0.82383	0.155016
