# Supplementary material for: Pharmacological targeting of C3aR modulates mesangial matrix deposition in db/db mice
Source: PeerJ. 2026 Apr 28;14:e21248. doi: 10.7717/peerj.21248 (PMC13134546; doi:10.7717/peerj.21248)
Supplement: Supplemental Information 8 — ELISA was used to detect serum C3a levels. The raw data, including the standard curve, absorbance values of each sample, and calculated concentrations, were applied to evaluate the alterations in serum C3a expression among different groups. [file peerj-14-21248-s008.xlsx]

## Sheet: C3a
	Concentration (pg/ml)	OD of Standard	Normalized OD				Measured OD	Normalized OD	Sample Concentration (pg/ml)	Serum Concentration (ng/ml)
A	1000	1.823	1.761		1	WT+vehicle	0.894	0.832	234.973	117.487
B	500	1.336	1.274		2	WT+vehicle	1.029	0.967	311.74	155.87
C	250	0.975	0.913		3	WT+vehicle	0.828	0.766	201.369	100.685
D	125	0.564	0.502		4	WT+vehicle	1.032	0.97	313.568	156.784
E	62.5	0.3	0.238		5	WT+vehicle	1.001	0.939	294.931	147.466
F	31.2	0.18	0.118		6	WT+vehicle	0.806	0.744	190.741	95.3706
G	15.6	0.116	0.054		7	WT+vehicle	0.785	0.723	180.863	90.4317
H	0	0.062	0		8	WT+vehicle	0.864	0.802	219.379	109.69
					1	db/db+vehicle	1.02	0.958	306.286	153.143
					2	db/db+vehicle	1.009	0.947	299.686	149.843
					3	db/db+vehicle	0.931	0.869	254.94	127.47
					4	db/db+vehicle	0.86	0.798	217.34	108.67
					5	db/db+vehicle	0.776	0.714	176.71	88.355
					6	db/db+vehicle	0.817	0.755	196.019	98.0097
					7	db/db+vehicle	0.834	0.772	204.318	102.159
					1	db/db+C3aRA	0.943	0.881	261.589	130.795
					2	db/db+C3aRA	0.981	0.919	283.209	141.604
					3	db/db+C3aRA	0.877	0.815	226.071	113.036
					4	db/db+C3aRA	0.814	0.752	194.573	97.2864
					5	db/db+C3aRA	0.853	0.791	213.795	106.897
					6	db/db+C3aRA	0.898	0.836	237.093	118.546
					7	db/db+C3aRA	0.913	0.851	245.125	122.563
					8	db/db+C3aRA	0.822	0.76	198.442	99.2212
